# Supplementary material for: Comparison of dwarf bamboos (Indocalamus sp.) leaf parameters to determine relationship between spatial density of plants and total leaf area per plant
Source: Ecol Evol. 2015 Sep 30;5(20):4578–89. doi: 10.1002/ece3.1728 (PMC4670054; doi:10.1002/ece3.1728)
Supplement: Supplementary file 2 — Table S1. Parametric estimate of leaf shape using the simplified Gielis equation. [file ECE3-5-4578-s002.xlsx]

## Sheet: Parameter estimate
Table S1. Parametric estimate of leaf shape using the simplified Gielis equation
Species	Sample	l	n	R2	Sample size	Predicted leaf length	Real leaf area (cm2)	Predicted leaf area (cm2)	Real L (cm)	Real W (g)
1	1	28.3638	0.0509317	0.993671	3827	28.3953	88.3605	86.653	29.3	1.11
1	2	24.6952	0.0555893	0.991037	3250	24.7436	74.4367	72.1096	26.4	0.98
1	3	25.9025	0.0502185	0.990738	3334	25.9286	73.0908	71.1924	28	0.94
1	4	20.2947	0.0593235	0.993872	2720	20.3536	53.2363	52.2195	22.8	0.63
1	5	29.355	0.0535548	0.993883	3781	29.4004	99.4161	97.9115	30.6	1.19
1	6	27.4391	0.0573713	0.996174	3519	27.5044	92.4101	92.0858	27	1.08
1	7	25.8719	0.0551121	0.99521	3363	25.9199	78.8253	78.4188	26.5	0.89
1	8	19.2972	0.0577779	0.994268	2497	19.3451	46.1137	45.8915	19.4	0.54
1	9	18.3106	0.0682153	0.997896	2556	18.4244	49.7704	49.4604	19.5	0.55
1	10	14.0102	0.0640056	0.996546	1937	14.0725	27.2033	27.0153	15.1	0.28
1	11	25.8629	0.0484204	0.994142	3452	25.883	68.6296	68.2842	26.1	0.85
1	12	27.0835	0.052636	0.99056	3491	27.121	84.4087	81.822	27	1.09
1	13	34.0536	0.0545094	0.995998	4413	34.1126	134.97	134.272	35.1	1.81
1	14	27.6986	0.0485551	0.997074	3558	27.7206	79.3485	78.5527	28.7	0.98
1	15	31.3466	0.0525482	0.99558	4043	31.3894	109.762	109.413	32.1	1.25
1	16	23.8605	0.065059	0.997758	3263	23.9764	80.1989	79.7595	24.3	0.88
1	17	23.7867	0.0596389	0.989635	3199	23.8579	74.6868	72.1471	25.3	0.94
1	18	31.7487	0.0549074	0.992434	4041	31.8063	119.711	117.622	32	1.57
1	19	21.1806	0.0480686	0.992387	2730	21.1962	46.5778	45.4456	22.6	0.59
1	20	16.9896	0.0575071	0.996703	2349	17.0306	36.0053	35.3933	17.6	0.41
1	21	29.0084	0.0541919	0.990174	3799	29.0568	99.9102	96.8276	30.5	1.33
1	22	25.6685	0.0480087	0.993301	3235	25.6873	67.5351	66.6569	24.8	0.81
1	23	22.5194	0.0657733	0.99753	3016	22.6353	72.437	71.8944	24.6	0.83
1	24	30.2009	0.0498336	0.99535	3882	30.2297	96.4683	95.9941	30.7	1.2
1	25	21.1937	0.0553652	0.990711	2773	21.2342	54.017	52.8818	21.6	0.7
1	26	24.2451	0.0609034	0.996978	3267	24.3269	76.8383	76.6691	25	0.86
1	27	13.7516	0.0625252	0.994986	1954	13.8054	25.7436	25.3755	15.1	0.28
1	28	20.3562	0.063964	0.99385	2692	20.4465	57.5918	56.9916	21.5	0.75
1	29	29.8796	0.050894	0.992088	3905	29.9126	99.148	96.0867	31.8	1.3
1	30	28.6261	0.0486856	0.99488	3623	28.6492	84.7197	84.1398	29.4	1.06
1	31	24.6635	0.0506515	0.99673	3252	24.6898	66.2254	65.1355	25.6	0.75
1	32	29.3129	0.04599	0.995445	3676	29.3286	84.0455	83.0719	30.4	0.97
1	33	22.7396	0.0529039	0.99448	2988	22.772	58.4439	57.9926	24	0.71
1	34	18.5023	0.0600514	0.990144	2494	18.5599	45.3811	43.9769	21.2	0.55
1	35	22.2401	0.0495967	0.993214	2743	22.2606	52.2371	51.7946	23.2	0.64
1	36	17.1071	0.0611786	0.997152	2376	17.1664	38.8917	38.3568	17.8	0.43
1	37	28.2115	0.0608859	0.997781	3741	28.3066	104.056	103.774	29	1.25
1	38	18.5701	0.0522327	0.992182	2423	18.5945	38.5187	38.1533	18.6	0.45
1	39	30.026	0.0623176	0.992186	4089	30.1414	123.47	120.543	31.2	1.67
1	40	23.9715	0.0577947	0.991702	3227	24.0312	72.9213	70.8388	25.1	0.92
1	41	27.0215	0.0553447	0.997001	3613	27.073	86.5578	85.9286	28.3	1
1	42	30.5475	0.0509522	0.992144	3920	30.5814	103.141	100.552	31.6	1.39
1	43	20.0819	0.0544443	0.992712	2585	20.1164	47.5325	46.6353	21	0.58
1	44	20.4588	0.0515317	0.995407	2670	20.4834	46.5005	45.6481	21.3	0.52
1	45	31.4548	0.0561465	0.991123	4128	31.5204	120.209	118.244	32.3	1.58
1	46	22.9323	0.0531578	0.992568	2984	22.9661	60.6508	59.2817	24.5	0.75
1	47	27.109	0.0484074	0.992919	3530	27.13	77.1708	75.0015	28.7	0.96
1	48	27.7507	0.0586049	0.991623	3654	27.8257	98.7185	96.3658	28.8	1.23
1	49	21.4061	0.0534884	0.997518	2817	21.4389	52.5801	51.996	22.1	0.57
1	50	26.0001	0.0509808	0.991414	3477	26.0291	75.0271	72.887	27.3	0.92
1	51	12.5201	0.0766236	0.998954	1760	12.656	26.3153	26.2843	13.6	0.28
1	52	20.9916	0.0576023	0.996694	2694	21.0428	54.4385	54.1275	22	0.67
1	53	23.0831	0.0519581	0.996375	2958	23.1124	59.3666	58.6214	23.7	0.72
1	54	24.1575	0.0516882	0.991628	3203	24.1871	65.8792	63.8505	25.1	0.79
1	55	29.2301	0.0560653	0.990993	3689	29.2905	104.06	101.952	28.4	1.36
1	56	16.0588	0.0706328	0.994869	2230	16.1776	39.7726	39.5233	16.2	0.45
1	57	17.3664	0.0564349	0.995574	2358	17.4038	36.426	36.2416	17.6	0.42
1	58	29.5452	0.0529619	0.994983	3756	29.5877	98.789	98.0142	30.6	1.22
1	59	20.7024	0.0542571	0.990139	2673	20.7372	50.9148	49.3798	21.7	0.62
1	60	18.3077	0.0535728	0.994003	2441	18.3361	38.9977	38.0972	19.3	0.45
1	61	21.5621	0.0501072	0.989608	2800	21.5834	51.2113	49.2164	22.7	0.62
1	62	23.0906	0.0586655	0.996995	3227	23.1534	67.057	66.7928	24.2	0.76
1	63	25.033	0.0567496	0.997002	3386	25.0888	75.7753	75.7538	26.5	0.91
1	64	31.8871	0.0593424	0.994433	4263	31.9798	130.831	128.958	33.4	1.74
1	65	26.7106	0.0522278	0.995983	3420	26.7456	79.5074	78.9271	27.5	0.96
1	66	29.5868	0.0541802	0.992574	3850	29.6361	103.085	100.704	30.6	1.3
1	67	29.7589	0.0514425	0.990637	3913	29.7942	99.0001	96.4039	31.3	1.26
1	68	21.6072	0.0557012	0.993136	2919	21.6501	57.0354	55.3221	23.6	0.68
1	69	27.2387	0.0530602	0.993161	3646	27.2784	85.3686	83.4733	28.2	1.06
1	70	17.1321	0.0589294	0.997849	2325	17.1799	37.1116	36.9467	18.4	0.42
1	71	27.6452	0.0463041	0.991401	3565	27.6607	77.2813	74.4205	29.1	0.98
1	72	22.2722	0.0597586	0.998009	2979	22.3397	64.0501	63.3892	23.4	0.75
1	73	16.7281	0.0666394	0.997181	2327	16.8203	40.5164	40.2404	17.6	0.46
1	74	22.3283	0.0578314	0.997902	2951	22.384	62.0007	61.5017	23.5	0.74
1	75	26.4708	0.0563612	0.995071	3464	26.5273	84.6522	84.0843	27.6	1.08
1	76	23.9933	0.049065	0.991306	3154	24.0138	61.8318	59.5977	25.5	0.77
1	77	21.1589	0.0547888	0.992115	2795	21.1968	53.5437	52.1219	22.3	0.66
1	78	20.4789	0.0581173	0.994882	2659	20.5316	52.441	52.0105	21.2	0.61
1	79	21.3579	0.0561678	0.996683	2947	21.4026	55.3361	54.5381	22.3	0.67
1	80	25.587	0.0620821	0.998204	3411	25.6833	87.44	87.178	26.3	1
1	81	28.5237	0.0531941	0.990244	3644	28.5659	94.4719	91.7808	29.9	1.21
1	82	23.3591	0.0454304	0.991608	3008	23.3705	54.0541	52.0764	25	0.7
1	83	14.577	0.0675897	0.994968	1995	14.6634	31.4293	31.0324	16.1	0.36
1	84	19.7556	0.0626492	0.996612	2724	19.8338	53.4283	52.4832	21.3	0.63
1	85	15.8493	0.0560022	0.996908	2068	15.8819	30.5403	29.9385	16.5	0.36
1	86	19.2985	0.0532365	0.994427	2522	19.3273	42.8379	42.0493	20.1	0.47
1	87	23.2256	0.0492832	0.990596	2984	23.2461	58.3067	56.1082	25	0.72
1	88	20.4067	0.0527223	0.996427	2685	20.4352	46.9336	46.5333	20.5	0.53
1	89	30.034	0.0534661	0.993354	3911	30.08	103.251	102.312	30.7	1.34
1	90	23.6321	0.0546444	0.997059	3123	23.6737	65.4141	64.8354	24.2	0.76
1	91	11.7117	0.0698618	0.997615	1676	11.7938	21.0262	20.7699	12.8	0.23
1	92	15.7903	0.0611266	0.99473	2188	15.8448	33.1346	32.649	17	0.39
1	93	11.4563	0.0648675	0.992224	1654	11.5111	19.0382	18.3283	12.7	0.21
1	94	15.5167	0.0586244	0.997568	2059	15.5587	30.5163	30.1391	15.6	0.32
1	95	16.3317	0.0638665	0.997914	2186	16.4035	36.8231	36.6236	16.4	0.42
1	96	15.4904	0.0615188	0.995665	2142	15.5458	32.2353	31.6383	16	0.38
1	97	13.4679	0.0653364	0.997403	1854	13.5349	25.6595	25.529	14.6	0.3
1	98	11.7387	0.0648334	0.9963	1583	11.7947	19.5236	19.232	12.3	0.22
1	99	12.4159	0.0697357	0.998029	1729	12.5021	23.4475	23.2966	13.4	0.25
1	100	18.0168	0.049894	0.997402	2282	18.0342	34.7277	34.2075	18.7	0.43
1	101	14.2511	0.0600185	0.994209	1889	14.2954	26.4628	26.0745	15	0.32
1	102	13.4133	0.0506788	0.994024	1737	13.4277	19.7273	19.2765	14	0.22
1	103	22.262	0.043491	0.99274	2669	22.2697	45.6549	45.1763	22.4	0.55
1	104	17.7817	0.0532121	0.994193	2398	17.8081	36.461	35.6816	19	0.41
1	105	25.307	0.0497874	0.991299	3240	25.331	69.2437	67.338	27	0.89
1	106	16.8573	0.0628501	0.997697	2365	16.9252	38.7648	38.3463	18	0.43
1	107	15.1963	0.0480591	0.994598	1964	15.2075	23.7502	23.3883	16	0.25
1	108	22.5978	0.0520487	0.993064	2915	22.6267	56.6935	56.2862	23	0.73
1	109	18.3246	0.0526397	0.993564	2379	18.3499	38.2352	37.4595	18.4	0.51
1	110	13.3612	0.0546764	0.996517	1799	13.3848	21.0083	20.7383	14.6	0.22
1	111	14.4051	0.0575703	0.995817	1965	14.4401	25.9249	25.474	14.6	0.3
1	112	12.9699	0.0541117	0.996515	1736	12.9914	19.6289	19.3259	13.5	0.22
2	1	15.7288	0.0541523	0.990997	2076	15.755	28.7766	28.4449	16.5	0.34
2	2	16.0725	0.0396697	0.994864	2232	16.0751	21.9107	21.3831	16.9	0.26
2	3	17.6165	0.0546465	0.987013	2508	17.6475	37.2158	36.0299	18	0.47
2	4	18.8799	0.062382	0.995805	2858	18.9529	48.0061	47.7123	19.5	0.6
2	5	20.2586	0.0534408	0.986022	2736	20.2896	47.4544	46.5269	20.5	0.54
2	6	20.9393	0.0554233	0.987324	2767	20.9796	52.7001	51.6777	22.3	0.68
2	7	17.0252	0.0583713	0.989809	2288	17.0701	36.8259	36.1155	17.7	0.42
2	8	17.2792	0.0527117	0.993771	2292	17.3033	33.9827	33.356	17.7	0.42
2	9	21.0915	0.0581752	0.994625	2719	21.1461	55.5299	55.2276	21.8	0.69
2	10	16.2196	0.0513997	0.991847	2111	16.2387	29.0497	28.6124	16.5	0.35
2	11	12.7124	0.0462839	0.996243	1599	12.7195	15.7817	15.7293	12.7	0.18
2	12	20.2695	0.0603079	0.99738	2736	20.3342	53.3697	53.0221	21.2	0.65
2	13	23.5924	0.0565994	0.992701	3130	23.6441	67.6288	67.0945	24.3	0.87
2	14	20.9265	0.0589072	0.994241	2800	20.9848	55.3043	55.1028	21.5	0.73
2	15	20.9896	0.0489197	0.989256	2662	21.0072	46.5163	45.4669	21.3	0.63
2	16	18.7284	0.0538108	0.98634	2393	18.7582	40.7195	40.0571	19.5	0.49
2	17	22.9185	0.0598239	0.990043	3026	22.9883	67.9667	67.2	23.3	0.88
2	18	20.8203	0.0520583	0.986625	2749	20.847	49.4729	47.7892	21.5	0.61
2	19	22.6265	0.0555375	0.991732	2911	22.6706	60.1429	60.474	22.8	0.77
2	20	14.0239	0.0511137	0.989398	1863	14.0398	21.7128	21.2635	14.7	0.28
2	21	16.3231	0.0546243	0.99	2131	16.3518	31.0807	30.9202	17	0.37
2	22	14.5472	0.0573872	0.993588	2006	14.5819	26.1056	25.8904	15	0.32
2	23	20.8319	0.0463945	0.986334	2805	20.8438	43.6455	42.3454	20.7	0.59
2	24	19.1016	0.0519252	0.98997	2528	19.1257	40.7054	40.1155	19.8	0.54
2	25	20.6905	0.0596363	0.981799	2873	20.7524	55.2817	54.5847	21.6	0.74
2	26	16.4455	0.05905	0.995597	2296	16.492	34.2187	34.1196	17.2	0.41
2	27	20.5612	0.0644251	0.990911	2769	20.656	58.7892	58.6005	21.5	0.74
2	28	22.3038	0.0543468	0.98411	3048	22.3418	59.1634	57.4161	23.3	0.78
2	29	21.0888	0.0544066	0.99425	2790	21.1249	51.6098	51.3912	22	0.61
2	30	19.9554	0.0591176	0.992566	2810	20.0122	50.7628	50.2999	21	0.62
2	31	22.605	0.0521667	0.988708	3110	22.6344	58.1337	56.4583	23.8	0.71
2	32	19.6768	0.0622782	0.993884	2584	19.7521	51.8885	51.7317	20.2	0.66
2	33	19.4698	0.055196	0.991533	2508	19.5063	45.0218	44.4828	20.2	0.54
2	34	19.9222	0.0527894	0.989054	2575	19.9503	45.352	44.4101	20.7	0.54
2	35	22.5174	0.0528796	0.989726	2905	22.5495	58.1792	56.8371	23.5	0.73
2	36	16.3421	0.0550559	0.995012	2135	16.3723	31.6336	31.2542	17	0.37
2	37	21.548	0.0450566	0.989027	2623	21.5578	43.9676	43.93	21.5	0.55
2	38	17.2781	0.0518086	0.992531	2198	17.2996	32.996	32.7437	18	0.4
2	39	16.6063	0.0650078	0.996137	2188	16.6866	38.7073	38.6009	16.2	0.47
2	40	16.6331	0.0528063	0.990335	2162	16.6566	31.4856	30.967	17.1	0.38
2	41	18.314	0.0525518	0.992517	2341	18.339	37.3842	37.3495	18.8	0.46
2	42	21.93	0.0576954	0.988483	2752	21.984	59.4055	59.1771	20.2	0.73
2	43	24.0966	0.0606195	0.992818	3179	24.1758	75.7415	75.352	24.8	0.96
2	44	17.7569	0.0533592	0.982176	2310	17.7837	36.834	35.687	18.5	0.46
2	45	19.0367	0.065218	0.996078	2556	19.1304	51.0824	50.905	18.9	0.62
2	46	17.9613	0.0521104	0.99082	2306	17.9845	35.7698	35.6038	18.3	0.43
2	47	22.8534	0.0544585	0.98876	2980	22.8928	61.9397	60.4127	23.9	0.75
2	48	19.182	0.0570795	0.985092	2570	19.2263	46.1268	44.7574	20.3	0.56
2	49	23.6906	0.0620487	0.989418	3107	23.7795	75.2664	74.6909	24.3	0.98
2	50	17.2475	0.0657443	0.99669	2331	17.336	42.447	42.1525	17.5	0.58
2	51	20.8363	0.0567988	0.98542	2669	20.8829	53.1469	52.5316	21.3	0.65
2	52	24.3755	0.0616576	0.989249	3277	24.4637	80.2858	78.533	25.5	1.02
2	53	25.437	0.0603494	0.993322	3354	25.5186	84.004	83.565	26.4	1.06
2	54	18.6047	0.0595616	0.995234	2462	18.66	44.2753	44.0746	19.2	0.56
2	55	24.1233	0.0546058	0.989145	3132	24.1656	67.9681	67.5077	24.5	0.88
2	56	18.2505	0.0625652	0.994374	2431	18.3222	44.7006	44.7261	18.5	0.56
2	57	16.3595	0.0705833	0.996719	2269	16.4801	40.9753	40.986	17	0.5
2	58	15.2349	0.0631156	0.992778	2027	15.2977	31.6575	31.4635	16	0.4
2	59	14.4647	0.0488513	0.99126	1791	14.4767	21.8858	21.5605	15	0.25
2	60	23.1446	0.0573651	0.985154	3072	23.1997	66.2797	65.5092	22.5	0.84
2	61	23.6618	0.0610414	0.990946	3069	23.7428	73.5562	73.2035	22.5	0.93
2	62	18.294	0.0517631	0.996539	2382	18.3166	37.1483	36.6729	19.2	0.46
2	63	22.4407	0.0573705	0.987023	2934	22.4941	62.5233	61.591	23.5	0.8
2	64	18.9785	0.0525982	0.986464	2407	19.0046	41.0413	40.1469	19.2	0.5
2	65	18.9637	0.0537085	0.996213	2423	18.9936	41.436	40.9868	19.8	0.52
2	66	16.748	0.0542708	0.990246	2189	16.7762	32.7103	32.3258	17.6	0.4
2	67	16.748	0.0542708	0.990246	2189	16.7762	32.7103	32.3258	17.8	0.37
2	68	18.5511	0.0542123	0.994465	2396	18.5822	40.2867	39.6157	19.2	0.48
2	69	14.9374	0.0667243	0.98463	2047	15.0203	32.7301	32.1311	15.6	0.38
2	70	13.9452	0.0451903	0.996045	1802	13.9517	18.8877	18.4567	14.5	0.22
2	71	22.5	0.0509648	0.993637	2916	22.525	55.0893	54.5655	23.2	0.67
2	72	13.3931	0.0544954	0.992069	1816	13.4163	21.1238	20.7638	14.3	0.25
2	73	16.0916	0.0483206	0.987433	2049	16.104	27.3436	26.3766	17	0.33
2	74	16.4357	0.0534946	0.995899	2158	16.4609	31.2425	30.6567	17.2	0.38
2	75	20.6395	0.0566332	0.990132	2720	20.6849	52.2869	51.3832	20.7	0.62
2	76	17.4373	0.0579349	0.988021	2292	17.4813	38.4713	37.5808	18.1	0.44
2	77	21.5018	0.051968	0.988471	2816	21.5291	52.0837	50.8749	22.2	0.62
2	78	17.9554	0.0533114	0.984521	2369	17.9823	37.4425	36.4544	18.5	0.54
2	79	13.2506	0.0483942	0.99377	1718	13.2608	18.309	17.9137	14.2	0.2
2	80	15.4745	0.0445205	0.991995	1929	15.4809	22.8409	22.372	15.7	0.26
2	81	18.4975	0.0507558	0.98967	2341	18.5176	37.272	36.7186	19.3	0.4
2	82	18.5462	0.062048	0.995594	2343	18.6158	45.61	45.7742	17.5	0.56
2	83	16.8875	0.0692821	0.994696	2236	17.001	42.7778	42.7917	16.5	0.51
2	84	18.8293	0.0593188	0.988067	2510	18.8839	45.2246	44.9471	19.4	0.55
2	85	15.5279	0.055727	0.98805	2018	15.5588	29.1429	28.5854	16.1	0.31
2	86	19.7374	0.0519529	0.98385	2532	19.7625	43.8564	42.8551	20.6	0.55
2	87	15.914	0.0491615	0.991406	2233	15.9278	27.2782	26.273	17	0.34
2	88	16.3167	0.0593157	0.996832	2129	16.364	33.9066	33.7499	17	0.4
2	89	20.0759	0.0549817	0.987923	2621	20.1126	48.326	47.0992	20.8	0.57
2	90	18.3883	0.052804	0.993062	2338	18.4143	38.0232	37.8458	19	0.46
2	91	15.665	0.055649	0.995844	2064	15.696	29.6042	29.049	16.4	0.37
2	92	17.3188	0.0515682	0.993883	2550	17.3397	33.3454	32.7359	18	0.41
2	93	17.4079	0.0635676	0.992652	2452	17.4825	41.4842	41.3981	16.5	0.49
2	94	14.849	0.0524361	0.994367	2118	14.8691	24.793	24.4961	15.2	0.29
2	95	16.5175	0.0534446	0.985784	2396	16.5427	30.881	30.9317	17	0.37
2	96	21.8482	0.0573847	0.986343	2837	21.9002	59.2005	58.397	23.1	0.78
2	97	24.539	0.0501936	0.987285	3459	24.5636	65.1755	63.861	25	0.85
2	98	23.4244	0.0542959	0.988536	3355	23.464	63.8362	63.2673	24.1	0.81
2	99	18.0212	0.0519376	0.991929	2613	18.0439	36.3632	35.7149	18.5	0.43
2	100	20.0458	0.0602167	0.995201	2831	20.1092	52.6191	51.7734	20.9	0.69
2	101	16.0469	0.0595782	0.995122	2418	16.0947	33.1032	32.7987	17	0.4
2	102	18.7776	0.0485889	0.985534	2685	18.7926	37.2206	36.1281	19.2	0.48
2	103	18.4227	0.0575012	0.994268	2677	18.4672	42.0283	41.6116	19	0.53
2	104	15.1163	0.0664043	0.99649	2240	15.1981	33.051	32.7331	16.3	0.41
2	105	16.134	0.0618109	0.994912	2284	16.1932	34.6029	34.4982	16.3	0.43
2	106	19.7476	0.051556	0.992004	2688	19.7713	42.7544	42.5506	20.5	0.53
2	107	17.2547	0.048741	0.991639	2478	17.2688	31.3531	30.6066	17.6	0.39
2	108	14.2272	0.0683359	0.996587	2171	14.3164	30.0637	29.9178	15.2	0.36
3	1	20.9977	0.0504885	0.993106	2709	21.0196	47.5569	47.0508	22	0.49
3	2	24.0558	0.0483807	0.983514	3037	24.0744	61.0355	59.024	25	0.63
3	3	21.4845	0.0461715	0.992398	2660	21.4963	45.3202	44.8116	21.6	0.46
3	4	18.2364	0.0570285	0.993902	2338	18.2782	40.3716	40.4146	18.5	0.44
3	5	15.7188	0.054218	0.997131	2034	15.7451	28.6306	28.4454	16.4	0.3
3	6	23.7499	0.0475515	0.992562	2927	23.7661	56.7941	56.4898	24	0.61
3	7	21.3689	0.0513328	0.994359	2648	21.3939	49.6534	49.5952	22	0.51
3	8	17.3985	0.0518423	0.99274	2216	17.4202	33.485	33.2244	18.1	0.34
3	9	16.812	0.0583713	0.995684	2219	16.8563	35.3631	35.2167	17.6	0.38
3	10	23.8906	0.0547976	0.992411	3028	23.9334	66.3741	66.4603	23.2	0.74
3	11	25.3207	0.0512808	0.989362	3191	25.3501	70.1839	69.5595	24.5	0.75
3	12	21.5453	0.0469501	0.980504	2690	21.5587	47.4617	45.8683	20.6	0.51
3	13	26.399	0.0464398	0.987992	3277	26.4141	69.8069	68.0722	25.6	0.74
3	14	25.2317	0.0476828	0.985398	3173	25.2493	65.8541	63.9454	24.7	0.7
3	15	20.5317	0.0590651	0.996779	2707	20.5898	53.4368	53.1962	20.6	0.59
3	16	21.6189	0.0534346	0.99045	2741	21.6519	52.9864	52.9782	21.1	0.57
3	17	21.0986	0.0534971	0.990049	2630	21.131	50.6181	50.5217	20	0.54
3	18	22.2987	0.0566988	0.995308	2898	22.3481	60.4544	60.0509	22.5	0.66
3	19	25.3371	0.047994	0.987999	3204	25.3557	66.5423	64.926	25.1	0.72
3	20	24.1916	0.0505502	0.991133	3042	24.2171	63.0291	62.5338	23.6	0.69
3	21	20.171	0.0527431	0.993592	2572	20.1992	45.724	45.4836	20.3	0.49
3	23	18.7539	0.0563677	0.993786	2550	18.794	42.5769	42.2102	18.7	0.45
3	24	21.8746	0.0554255	0.994334	2831	21.9167	56.5524	56.3999	21.4	0.62
3	25	23.3656	0.0512532	0.990795	2920	23.3926	59.2283	59.1985	22.4	0.63
3	26	18.0185	0.0489293	0.987149	2258	18.0337	33.696	33.5131	17.7	0.33
3	27	25.652	0.0473828	0.982889	3238	25.6691	68.4176	65.6538	25.3	0.77
3	28	20.0035	0.0509068	0.992937	2537	20.0256	43.2682	43.0767	19.2	0.44
3	29	17.9754	0.0512012	0.988709	2269	17.9961	35.2962	34.9983	17.2	0.37
3	30	23.4623	0.0540193	0.992228	2999	23.5006	63.3548	63.1266	23.1	0.66
3	31	16.9397	0.0535225	0.993629	2207	16.9658	32.7703	32.5839	16.6	0.32
3	32	18.1274	0.0574069	0.993517	2401	18.1707	40.3094	40.2172	18.1	0.42
3	33	21.1196	0.0541544	0.994669	2758	21.1547	51.601	51.2865	20.7	0.58
3	34	15.7916	0.0494089	0.992644	1994	15.8058	26.3944	26.0086	15	0.26
3	35	17.2821	0.0564595	0.99764	2279	17.3194	36.1579	35.9075	17.4	0.35
3	36	24.219	0.0465556	0.980984	3037	24.2331	60.0723	57.4446	24.1	0.64
3	37	22.6873	0.0484056	0.991802	2858	22.7049	52.9889	52.5281	22	0.52
3	38	24.6456	0.0464871	0.981509	3087	24.6598	61.1678	59.3938	24.3	0.64
3	39	19.4834	0.0500158	0.993293	2501	19.5025	40.448	40.1068	18.8	0.44
3	40	13.5443	0.0565159	0.991973	1812	13.5738	22.4232	22.0787	13.9	0.22
3	41	18.3635	0.0474462	0.984708	2335	18.3758	34.8856	33.6931	18.2	0.34
3	42	21.6689	0.0472433	0.989707	2753	21.683	47.855	46.7019	21.6	0.49
3	43	17.5158	0.0534948	0.994532	2242	17.5427	34.9591	34.8186	17.2	0.36
3	44	19.1875	0.0529672	0.994321	2467	19.2151	41.595	41.3427	19	0.43
3	45	17.5893	0.0563405	0.993681	2295	17.6267	37.3024	37.1112	17.2	0.38
3	46	18.468	0.0583734	0.993413	2433	18.5167	42.9946	42.4978	18.7	0.47
3	47	14.6087	0.0541165	0.997102	1910	14.6328	24.8838	24.5203	14.8	0.24
3	48	14.5555	0.0607838	0.997224	1929	14.6041	27.6963	27.5744	14.8	0.27
3	49	21.0781	0.0564577	0.993738	2730	21.1236	53.5749	53.4122	20.8	0.56
3	50	21.9951	0.0459753	0.984657	2802	22.0068	48.3698	46.7563	21.7	0.48
3	51	23.9658	0.0525366	0.992823	3059	23.9985	64.3019	63.9395	23.2	0.72
3	52	22.9828	0.0589675	0.992133	3047	23.0472	67.2881	66.5371	23.1	0.69
3	53	22.5327	0.0490366	0.991764	2845	22.5519	52.7654	52.5301	21.7	0.58
3	54	21.282	0.0498013	0.992102	2696	21.3023	48.0098	47.6358	20.6	0.52
3	55	24.2645	0.0476367	0.990557	3072	24.2813	59.5751	59.0761	23.3	0.62
3	56	18.352	0.0456843	0.995419	2382	18.3613	32.769	32.3329	18.2	0.33
3	57	23.8047	0.0515886	0.992811	3002	23.8335	61.9505	61.8722	22.5	0.66
3	58	15.8937	0.0507459	0.994093	2024	15.9109	27.2183	27.103	15.7	0.26
3	59	25.4105	0.054111	0.993074	3271	25.4525	74.7543	74.1798	24.6	0.83
3	60	21.5738	0.0493861	0.982806	2783	21.5931	49.9027	48.5181	21.2	0.53
3	61	17.8209	0.0549948	0.996082	2319	17.8535	37.41	37.1221	17.4	0.38
3	62	19.0895	0.0568223	0.996207	2596	19.1324	44.5307	44.1127	19.1	0.46
3	63	25.7312	0.0501489	0.9884	3280	25.7569	71.9772	70.1507	25.9	0.76
3	64	24.1241	0.0533752	0.993145	3070	24.1606	66.0591	65.8895	24	0.7
3	65	16.2354	0.0585096	0.99681	2220	16.2788	33.1855	32.9262	16.1	0.33
3	66	24.5539	0.0534143	0.991834	3147	24.5913	68.8056	68.3118	24.3	0.72
3	67	22.8364	0.0495637	0.985403	2945	22.8574	56.8109	54.571	22.5	0.59
3	68	19.8828	0.0554333	0.996277	2638	19.9212	46.811	46.6036	19.6	0.49
3	69	22.1042	0.0509106	0.993027	2812	22.1287	52.9492	52.6033	21.2	0.55
3	70	24.4345	0.0511918	0.990567	3160	24.4626	65.6653	64.6565	23.7	0.71
3	71	25.7011	0.0522934	0.989835	3352	25.7351	74.2826	73.1719	25.1	0.83
3	72	22.5344	0.0585033	0.993881	2909	22.5947	63.4152	63.4246	21.6	0.7
3	73	25.423	0.0511135	0.988492	3183	25.4519	71.0913	69.8799	24.6	0.77
3	74	24.9626	0.0516732	0.990008	3172	24.9931	68.6534	68.1562	24.2	0.74
3	75	22.3246	0.0511634	0.994522	2835	22.3501	54.3157	53.9407	21.6	0.6
3	76	21.0912	0.0512682	0.98919	2658	21.1156	49.2576	48.2496	20.8	0.51
3	77	26.6506	0.0536309	0.986407	3390	26.6922	82.8505	80.8244	26.2	0.94
3	78	26.3298	0.0520609	0.989658	3315	26.3636	76.7952	76.4318	26	0.88
3	79	24.942	0.050148	0.992389	3152	24.9668	66.4889	65.912	24.1	0.73
3	80	24.4295	0.0490179	0.994307	3078	24.4503	62.1254	61.7218	23.5	0.67
3	81	26.4448	0.0504423	0.990478	3333	26.4723	74.9437	74.556	25.4	0.81
3	82	17.6717	0.0555879	0.992329	2327	17.7063	37.3074	36.9242	17.4	0.39
3	83	15.3115	0.0525346	0.994257	1978	15.3323	26.2543	26.0976	15.1	0.24
3	84	20.0647	0.0530668	0.991861	2592	20.0939	45.5672	45.2998	19.6	0.44
3	85	19.7111	0.0551922	0.991131	2549	19.748	45.9122	45.5889	19.8	0.46
3	86	21.2026	0.0499739	0.99278	2699	21.2233	48.2969	47.4548	21.1	0.52
3	87	20.5623	0.051509	0.994227	2647	20.5869	46.3869	46.0893	21.6	0.48
3	88	20.3258	0.0533837	0.991583	2632	20.3566	47.4945	46.7827	20	0.47
3	89	20.003	0.0543554	0.996045	2677	20.0371	46.2299	46.1891	19.8	0.43
3	90	23.105	0.0555679	0.994791	3017	23.1502	63.1181	63.0959	22.1	0.64
3	91	26.2137	0.0495087	0.989467	3329	26.2376	72.4979	71.821	25.5	0.72
3	92	23.0879	0.0580289	0.993481	3011	23.1467	66.0373	65.9986	22.7	0.7
3	93	18.2273	0.0572948	0.996612	2471	18.2703	40.9357	40.5766	18.1	0.43
3	94	21.9028	0.049964	0.993299	2771	21.9241	51.0659	50.6302	21.4	0.53
3	95	22.0416	0.0622972	0.995232	2924	22.1261	65.0926	64.935	22	0.75
3	96	25.097	0.0551459	0.994327	3261	25.1438	74.2739	73.8398	24	0.81
3	97	25.6409	0.0482614	0.984219	3207	25.6604	68.963	66.8837	25	0.74
3	98	20.8753	0.0576712	0.991799	2765	20.9266	53.8608	53.5979	20.2	0.6
3	99	24.3496	0.051105	0.995282	3140	24.3772	64.3762	64.0923	23.4	0.67
3	100	21.6721	0.0596349	0.99511	2885	21.7369	60.1128	59.8852	21	0.68
3	101	19.1383	0.0549439	0.996582	2501	19.1731	42.9031	42.771	19	0.43
3	102	22.5348	0.0458563	0.988861	2918	22.5466	50.2247	48.9451	21.6	0.52
3	103	25.7389	0.0498743	0.98593	3258	25.7636	70.6815	69.7851	24	0.87
3	104	24.6314	0.0539832	0.987526	3157	24.6715	70.9086	69.5251	24.3	0.78
3	105	17.1919	0.0535018	0.991563	2131	17.2183	33.5658	33.5473	16	0.37
3	106	21.8913	0.0522392	0.991522	2838	21.9201	53.209	53.0279	21.3	0.54
3	107	20.4178	0.0628263	0.994567	2751	20.4999	56.4176	56.2325	20.2	0.6
3	108	19.4364	0.0482104	0.995115	2468	19.4511	38.7498	38.3884	19.2	0.41
3	109	16.7542	0.0457233	0.986718	2164	16.7628	27.8352	26.9725	16.4	0.25
3	110	23.1548	0.0522604	0.993905	3029	23.1853	59.8124	59.3514	22.5	0.64
3	111	20.8698	0.0461964	0.982081	2620	20.8813	43.4833	42.3079	20	0.41
3	112	15.6369	0.0529267	0.990269	2064	15.6593	27.7254	27.4352	15.7	0.28
3	113	18.2718	0.0566783	0.994562	2389	18.3122	40.3204	40.3046	17.7	0.43
3	114	16.8102	0.0526487	0.989329	2153	16.8334	31.5558	31.5294	16.5	0.31
4	1	22.1972	0.063222	0.991279	3048	22.2896	66.6783	66.9143	23.2	0.86
4	2	17.9923	0.0943265	0.997684	2768	18.4488	68.6648	68.6623	19.6	0.91
4	3	18.5843	0.0913497	0.997675	2929	19.0026	70.6581	70.6068	20.6	0.97
4	4	22.9797	0.0624401	0.990345	3086	23.0689	70.7333	70.7549	23.5	0.89
4	5	25.3213	0.0724218	0.98905	3597	25.5327	101.82	101.007	26.5	1.32
4	6	22.7283	0.058832	0.992186	2996	22.7911	65.2835	64.9107	23.4	0.86
4	7	23.9028	0.0911118	0.995465	3675	24.4355	117.528	116.454	27.2	1.5
4	8	21.4079	0.0884552	0.993664	3192	21.8334	90.952	90.3102	23	1.31
4	9	21.6895	0.094015	0.995733	3302	22.2331	99.5004	99.4003	24	1.29
4	10	23.3059	0.0998852	0.99499	3630	24.0314	123.781	123.104	26.3	1.74
4	11	24.7057	0.0649078	0.994353	3440	24.8242	86.2276	85.294	26	1.17
4	12	20.9331	0.0782666	0.993116	2999	21.183	76.0999	75.2322	22.5	0.94
4	13	24.4426	0.0625513	0.990334	3294	24.5385	80.3999	80.2046	24.8	1.04
4	14	24.8939	0.0762534	0.993486	3510	25.1582	104.099	103.355	26.5	1.43
4	15	20.4637	0.0711033	0.996286	2872	20.6201	64.7297	64.6496	21.7	0.79
4	16	17.6614	0.108243	0.995897	2859	18.38	77.515	77.6831	19.6	1.07
4	17	15.2944	0.102345	0.996903	2449	15.8119	54.3974	54.542	17.3	0.72
4	18	19.814	0.0626237	0.989791	2721	19.8923	52.9326	52.7709	20.6	0.67
4	19	18.867	0.112507	0.997187	3084	19.7337	92.7299	92.8086	21.1	1.35
4	20	21.6746	0.0769926	0.996916	3153	21.9151	79.7561	79.1963	24	0.97
4	21	23.0179	0.0713334	0.993979	3231	23.1966	82.7953	82.0865	24.5	1.04
4	22	21.7238	0.0626088	0.99249	3030	21.8095	63.8007	63.4174	23.5	0.8
4	23	13.3337	0.116678	0.998576	2138	14.0175	48.2962	48.4131	14.1	0.59
4	24	21.7064	0.0706572	0.993491	2964	21.8672	72.6365	72.2383	22.4	0.99
4	25	18.9379	0.0937117	0.996725	2777	19.4069	75.4659	75.4982	20	0.91
4	26	21.8369	0.073881	0.994042	3043	22.0374	77.2585	76.7935	22.4	1.06
4	27	22.2787	0.0759674	0.992491	3195	22.5113	83.3296	82.4352	24	1.05
4	28	25.1138	0.0683547	0.990224	3497	25.2716	94.0206	93.25	26.2	1.24
4	29	23.4372	0.0852654	0.993161	3488	23.8396	104.836	103.826	25.8	1.36
4	30	28.0003	0.0698076	0.994004	3941	28.1958	119.936	118.619	30.1	1.66
4	31	21.9654	0.071989	0.996468	3083	22.1436	75.7788	75.5072	23.2	0.98
4	32	25.605	0.0699378	0.994371	3562	25.7853	100.165	99.3944	26.5	1.33
4	33	25.817	0.066801	0.996327	3577	25.9611	96.5479	96.101	27.1	1.4
4	34	26.1006	0.0688102	0.992727	3619	26.2702	102.563	101.457	27.1	1.33
4	35	23.1942	0.0737266	0.995208	3258	23.405	86.8441	86.4364	24	1.11
4	36	20.1609	0.0687849	0.994336	2824	20.2916	60.6385	60.5093	21.4	0.62
4	37	24.0473	0.0812102	0.994017	3481	24.3843	103.422	103.466	25.6	1.44
4	38	21.9193	0.101903	0.994453	3434	22.6501	111.758	111.461	24	1.58
4	39	17.4626	0.0608949	0.994972	2382	17.5216	39.846	39.7675	18.5	0.47
4	40	19.7084	0.105563	0.995135	3111	20.4477	94.0664	93.916	22.2	1.31
4	41	14.4504	0.0919994	0.997156	2216	14.7844	42.992	43.0363	16	0.53
4	42	19.157	0.072536	0.991271	2706	19.3182	58.6375	57.9145	20.6	0.67
4	43	17.1809	0.0673606	0.991906	2375	17.281	43.1093	42.9499	18.5	0.51
4	44	20.0277	0.0826629	0.994569	2938	20.3303	73.2025	73.211	22.1	0.94
4	45	24.237	0.0719576	0.988191	3462	24.4332	92.6337	91.8884	25.2	1.23
4	46	18.5695	0.105362	0.995659	2907	19.2618	83.2839	83.189	20.3	1.11
4	47	19.4616	0.0694099	0.9902	2733	19.5936	57.9842	56.946	21.5	0.69
4	48	19.1862	0.0879362	0.99709	2873	19.5588	72.0038	72.0541	20.7	0.94
4	49	13.1599	0.0927301	0.998069	2028	13.4733	36.1023	36.0183	14.1	0.43
4	50	22.5013	0.0670793	0.992306	3150	22.6296	74.1308	73.3332	24.2	0.94
4	51	24.1395	0.0755043	0.990396	3471	24.3846	96.5845	96.1271	26	1.16
4	52	19.8233	0.0724962	0.995456	2814	19.9896	62.6145	61.9759	20.7	0.76
4	53	25.3885	0.0655848	0.992064	3457	25.5172	91.8472	91.0958	27	1.2
4	54	18.2265	0.107152	0.995245	2845	18.9443	81.6778	81.7508	20.3	1.19
4	55	24.1817	0.0658578	0.996335	3378	24.307	83.3305	83.016	25.6	1.12
4	56	23.9377	0.0804627	0.994769	3501	24.2601	102.136	101.468	25.8	1.35
4	57	16.2599	0.0907349	0.997562	2489	16.6166	53.5553	53.6329	17.5	0.65
4	58	19.6014	0.0875826	0.997198	2989	19.9762	74.8293	74.8636	21.6	0.98
4	59	23.2976	0.0689828	0.991687	3273	23.4509	81.6576	81.0574	25.4	1.09
4	60	25.4182	0.0719389	0.994562	3600	25.6237	102.025	101.034	27.5	1.33
4	61	31.1015	0.0444734	0.988487	4703	31.1143	95.344	90.2717	32.6	1.1
4	62	26.3968	0.0767712	0.986016	3743	26.6859	119.07	117.089	28.1	1.71
4	63	30.4779	0.0475299	0.988491	4616	30.4986	97.8	92.9841	32	1.13
4	64	30.9708	0.046608	0.991988	4460	30.989	94.3477	94.0494	31.1	1.1
4	65	22.6287	0.063127	0.996314	3105	22.7221	69.6855	69.4276	24	0.77
4	66	17.5164	0.0679855	0.992301	2490	17.6234	46.0988	45.0961	18.8	0.5
4	67	25.0443	0.0716146	0.993279	3511	25.2424	98.2211	97.5967	26.6	1.29
4	68	25.0873	0.0732219	0.994588	3493	25.308	100.972	100.357	26.6	1.29
4	69	24.4811	0.0619487	0.993726	3302	24.5721	80.1566	79.6194	25.6	1.01
4	70	24.4958	0.0712575	0.99093	3490	24.6849	94.1737	92.8567	26.5	1.21
4	71	20.8483	0.0814996	0.994822	3032	21.145	78.5168	78.0804	22.5	1.01
4	72	17.4682	0.0993448	0.996969	2738	18.0018	68.4502	68.7216	19.5	0.92
4	73	24.706	0.0706994	0.991809	3416	24.8896	94.5522	93.6445	26	1.28
4	74	27.9086	0.0651985	0.991036	3764	28.0458	109.874	109.373	28.6	1.57
4	75	28.4031	0.0496637	0.993074	3643	28.4295	85.3455	84.5986	28.8	0.96
4	76	19.8761	0.084002	0.997074	2875	20.1971	73.5495	73.4237	21	0.92
4	77	19.9412	0.0695813	0.993992	2775	20.0781	60.2984	59.9489	21.1	0.71
4	78	22.8679	0.0749828	0.995534	3167	23.0928	86.131	85.6067	23.1	1.16
4	79	19.987	0.0808233	0.99113	3025	20.2614	72.2615	71.0944	22.4	0.9
4	80	20.944	0.0798122	0.992485	2956	21.2164	77.556	76.9733	21.1	1.06
4	81	21.3061	0.0776303	0.992008	3101	21.5513	78.4003	77.2317	23.3	1.01
4	82	27.4222	0.0690924	0.988114	3813	27.604	114.263	112.494	29.4	1.62
4	83	13.7565	0.0891711	0.995941	2103	14.0387	37.5531	37.6352	15	0.48
4	84	19.7221	0.0808068	0.995244	2855	19.9927	69.7801	69.2064	21.1	0.93
4	85	20.8177	0.0699066	0.99456	2911	20.964	66.1808	65.6698	22.2	0.83
4	86	24.0352	0.0822274	0.994183	3360	24.3904	105.055	104.817	24.8	1.47
4	87	16.8712	0.0916324	0.997243	2565	17.2554	58.2462	58.396	18	0.76
4	88	19.3403	0.0884537	0.996179	2836	19.7247	73.7582	73.7067	21.1	0.99
4	89	16.5743	0.0903776	0.998237	2525	16.9324	55.4965	55.4765	18.1	0.72
4	90	25.1008	0.0728393	0.993336	3673	25.3163	100.894	99.8869	24.5	1.24
4	91	18.0773	0.0940487	0.996218	2795	18.5309	68.8405	69.0771	18.1	0.94
4	92	23.6317	0.0862549	0.996362	3498	24.0568	107.483	106.944	23.6	1.58
4	93	24.4657	0.0726765	0.992075	3682	24.6734	95.9491	94.6618	25	1.16
4	94	28.9725	0.0597288	0.990653	4204	29.06	108.868	107.208	29.1	1.54
4	95	26.987	0.0608401	0.995418	3649	27.0776	95.5895	94.8846	26.5	1.37
4	96	22.511	0.0898699	0.997038	3517	22.9869	101.916	101.679	22.9	1.31
4	97	22.4234	0.0690187	0.994366	3271	22.5713	75.7181	75.1311	23.7	0.97
4	98	24.0141	0.0859499	0.99479	3560	24.44	110.76	109.992	24.6	1.42
4	99	20.2969	0.108457	0.998555	3245	21.128	103.002	102.838	21.4	1.49
4	100	20.4646	0.081116	0.996104	2963	20.75	75.2146	74.8352	20.3	0.93
4	101	23.4846	0.0793564	0.994205	3564	23.7825	97.0715	96.1624	24.3	1.25
4	102	25.3518	0.0641131	0.992298	3500	25.4657	89.0863	88.6199	24.8	1.15
4	103	27.9041	0.0667466	0.994124	4111	28.0592	113.396	112.168	27.8	1.71
4	104	17.539	0.0687817	0.993194	2545	17.6527	46.3002	45.7925	18.8	0.56
4	105	25.5777	0.0624392	0.992168	3863	25.677	88.9542	87.6565	25.9	1.32
4	106	25.9868	0.0638422	0.99057	3729	26.1008	93.7389	92.6879	26.1	1.41
4	107	21.8078	0.0754223	0.993357	3187	22.0281	79.0693	78.359	22	0.99
4	108	28.5034	0.0666153	0.994158	4277	28.6602	117.842	116.787	28.6	1.75
4	109	24.8122	0.0692887	0.993446	3537	24.9791	93.4181	92.386	24.4	1.23
4	110	21.6314	0.0760021	0.993337	3283	21.8577	78.4555	77.754	21	0.92
4	111	21.637	0.0803133	0.99312	3299	21.9261	83.514	82.7285	21.5	1.02
4	112	19.6229	0.070087	0.991413	2887	19.7626	59.3441	58.5132	19.7	0.69
4	113	15.6923	0.0837334	0.995991	2376	15.9424	45.8838	45.6017	16.8	0.54
4	114	15.5357	0.0561484	0.995627	2168	15.5681	29.0749	28.8457	15.8	0.36
4	115	23.4902	0.06351	0.995583	3373	23.5905	75.6668	75.3072	23.7	1.02
4	116	20.0234	0.0681439	0.99219	2962	20.1472	59.4509	59.0788	20.3	0.7
4	117	22.8449	0.0621648	0.993004	3277	22.9316	69.6355	69.5943	23.2	0.9
4	118	24.4863	0.054618	0.995212	3495	24.5293	69.8386	69.5713	24.5	1.03
4	119	15.6362	0.118107	0.99583	2568	16.4674	67.3276	67.5563	15.8	0.89
4	120	14.5893	0.0711053	0.992739	2205	14.7008	32.8926	32.861	15.1	0.38
4	121	16.4397	0.0566695	0.99625	2380	16.476	33.0166	32.6217	16.3	0.41
